# Supplementary material for: Osteoarticular Coccidioidomycosis in California: A Single-Center Experience
Source: Open Forum Infect Dis. 2026 Feb 24;13(3):ofag103. doi: 10.1093/ofid/ofag103 (PMC12978523; doi:10.1093/ofid/ofag103)
Supplement: ofag103_Supplementary_Data [file ofag103_supplementary_data.zip]

Archive with 2 entries (2 files):
- Supplemental figures.pptx
- Supplemental Tables.docx
